# Supplementary material for: ​Fusarium Protein Toolkit: a web-based resource for structural and variant analysis of Fusarium species
Source: BMC Microbiol. 2024 Sep 6;24:326. doi: 10.1186/s12866-024-03480-5 (PMC11378500; doi:10.1186/s12866-024-03480-5)
Supplement: Supplementary file 2 — Supplementary Material 2 [file 12866_2024_3480_MOESM2_ESM.xlsx]

## Sheet: GenBank Locus Tags
			Species (strain)
Toxin	Gene	Predicted Protein Function	F. proliferatum	F. fujikuroi	F. oxysporum	F. vanettenii	F. graminearum	Foldseek alphafold protein structure are avaialbe for these F. graminearum genes	PanEffect variant score and PanGenome data are avaialbe for these F. graminearum genes	F. verticillioides	Foldseek alphafold protein structure are avaialbe for these F. verticillioides genes	PanEffect variant score and PanGenome data are avaialbe for these F. verticillioides genes
			(NRRL 62905)	(IMI 58289)	(4287)	(77-13-4)	(PH-1)			(7600)
Beauvericin/
Enniatins	BEA3	ABC Multidrug Transporter	FPRN_12973	FFUJ_09294	FOXG_11845
	BEA2/KIVR	Ketoisovalerate Reductase	FPRN_12972	FFUJ_09295	FOXG_11846
	BEA1/ESYN1	Nonribosomal Peptide Synthetase	FPRN_12971	FFUJ_09296	FOXG_11847
	BEA4	Deadenylation Complex Catalytic Subunit	FPRN_12970	FFUJ_09297	FOXG_11848
Fusarins	FUS1	Hybrid Polyketide Synthase-Nonribosomal Peptide Synthetase	FPRO_12771	FFUJ_10058		NECHADRAFT_70660	FGSG_07798	FALSE	TRUE	FVEG_11086	FALSE	TRUE
	FUS2	Hydrolase/Peptidase	FPRO_12772	FFUJ_10057		NECHADRAFT_104901	FG07799.01	TRUE	TRUE	FVEG_11085	TRUE	TRUE
	FUS3	Glutathione S-transferase-like Protein	FPRO_12773	FFUJ_10056		NECHADRAFT_104901	FGSG_13223	TRUE	TRUE	FVEG_11084	TRUE	TRUE
	FUS4	Aspartic Protease	FPRO_12774	FFUJ_10055		NECHADRAFT_62410	FG07800.1	FALSE	TRUE	FVEG_11083	TRUE	TRUE
	FUS5	Esterase	FPRO_12775	FFUJ_10054		N/A	FGSG_07801	TRUE	TRUE	FVEG_11082	TRUE	TRUE
	FUS6	Major Facilitator Superfamily Transporter	FPRO_12776	FFUJ_10053		NECHADRAFT_45233	FGSG_07802	TRUE	TRUE	FVEG_11081	TRUE	TRUE
	FUS7	Dehydrogenase	FPRO_12777	FFUJ_10052		NECHADRAFT_45085	FG07803.1	FALSE	TRUE	FVEG_11080	TRUE	TRUE
	FUS8	Cytochrome P450 Monooxygenase	FPRO_12778	FFUJ_10051		NECHADRAFT_45012	FG07804.1	FALSE	TRUE	FVEG_11079	TRUE	TRUE
	FUS9	Methyltransferase	FPRO_12779	FFUJ_10050		N/A	FG07805.1	FALSE	TRUE	FVEG_11078	TRUE	TRUE
Fumonisins
	FUM1	Polyketide Synthase	FPRN_13026	FFUJ_09241	FOXYS1_51					FVEG_00316	TRUE	TRUE
	FUM2	Cytochrome P450 Monooxygenase	FPRN_13019	FFUJ_09248	FOXYS1_45					FVEG_00323	TRUE	TRUE
	FUM3	Dioxygenase	FPRN_13022	FFUJ_09245	FOXYS1_47					FVEG_00320	TRUE	TRUE
	FUM6	Bifunctional Cytochrome P450 Monooxygenase-Reductase	FPRN_13025	FFUJ_09242	FOXYS1_50					FVEG_00317	TRUE	TRUE
	FUM7	Short-Chain Dehydrogenase	FPRN_13024	FFUJ_09243	FOXYS1_49					FVEG_00319	TRUE	TRUE
	FUM8	Aminotransferase	FPRN_13023	FFUJ_09244	FOXYS1_48					FVEG_14634	TRUE	TRUE
	FUM10	Acyl-CoA Synthase	FPRN_13021	FFUJ_09246	FOXYS1_46					FVEG_00321	TRUE	TRUE
	FUM11	Tricarboxylica Acid Transporter	FPRN_13020	FFUJ_09247	ACB12557					FVEG_00322	TRUE	TRUE
	FUM13	Short-Chain Dehydrogenase	FPRN_13018	FFUJ_09249	FOXYS1_44					FVEG_00324	TRUE	TRUE
	FUM14	Condensation Domain	FPRN_13017	FFUJ_09250	FOXYS1_43					FVEG_00325	TRUE	TRUE
	FUM15	Cytochrome P450 Monooxygenase	FPRN_13016	FFUJ_09251	FOXYS1_42					FVEG_14636	TRUE	TRUE
	FUM16	Acyl-CoA Synthase	FPRN_13015	FFUJ_09252	FOXYS1_41					FVEG_00326	TRUE	TRUE
	FUM17	Ceramide Synthase			ACB12562					FVEG_00327	TRUE	FALSE
	FUM18	Ceramide Synthase	FPRN_13014	FFUJ_09253	FOXYS1_40					FVEG_00328	TRUE	TRUE
	FUM19	ABC Transporter	FPRN_13013	FFUJ_09254	FOXYS1_39					FVEG_00329	TRUE	TRUE
	FUM21	Transcription Factor	FPRN_13027	FFUJ_09240	FOXYS1_52					FVEG_14633	TRUE	TRUE
Trichothecenes	TRI1	Cytochrome P450 Monooxygenase					FGSG_00071	TRUE	TRUE
	TRI3	Acetyl Transferase					FGSG_03534	FALSE	TRUE
	TRI4	Cytochrome P450 Monooxygenase					FGSG_03535	TRUE	TRUE
	TRI5	Terpene Synthase					FGSG_03537	TRUE	TRUE
	TRI6	Transcription Factor					FGSG_03536	FALSE	TRUE
	TRI7	Acetyl Transferase					FGSG_03533	TRUE	TRUE
	TRI8	Esterase/Deacetylase					FGSG_03532	TRUE	TRUE
	TRI9	Unknown					FGSG_03539	TRUE	FALSE
	TRI10	Transcription					FGSG_03538	TRUE	TRUE
	TRI11	Cytochrome P450 Monooxygenase					FGSG_03540	TRUE	TRUE
	TRI12	Major Facilitator Superfamily Transporter					FGSG_03541	FALSE	TRUE
	TRI13	Cytochrome P450 Monooxygenase					FGSG_03542	FALSE	TRUE
	TRI14	Unknown					FGSG_03543	TRUE	TRUE
	TRI101	Acetyl Transferase					FGSG_07896	TRUE	TRUE
Zearalenone	ZEA2	Polyketide Synthase					FGSG_15980	FALSE	TRUE
	ZEA1	Polyketide Synthase					FGSG_15981	FALSE	FALSE
	ZEB1	FAD-Binding Oxidase					FGSG_15892	TRUE	TRUE
	ZEB2	Basic Leucine Zipper bZIP					FGSG_02398	FALSE	TRUE
Supplementary Table S1: GenBank Locus Tags for genes in six selected Fusarium mycotoxin biosynthetic gene clusters. The Locus Tag numbers correspond to genes from the reference strains indicated below the species names. The table shows the Toxin gene family name, gene IDs, predicted protein function, the presence absence of these gene across the six representative Fusarium species, and if the dat…
